# Supplementary material for: Mechanistic Insights into Anti-Nectin4-VcMMAE-Induced Ocular Toxicity: From Cellular Uptake Pathways to Molecular Modification
Source: Int J Mol Sci. 2025 May 22;26(11):4996. doi: 10.3390/ijms26114996 (PMC12154390; doi:10.3390/ijms26114996)
Supplement: Supplementary file 1 [file ijms-26-04996-s001.zip]

Archive with 1 entries (1 files):
- ijms-3574138-supplementary.pdf
